# Supplementary material for: Spatiotemporal incidence of Zika and associated environmental drivers for the 2015-2016 epidemic in Colombia
Source: Sci Data. 2018 Apr 24;5:180073. doi: 10.1038/sdata.2018.73 (PMC5914286; doi:10.1038/sdata.2018.73)
Supplement: Supplementary file 1 [file sdata201873-isa1.zip]

Archive with 3 entries (3 files):
- i_Investigation.txt
- s_study_Siraj.txt
- a_assay_Siraj.txt
