# Supplementary material for: Spatiotemporal incidence of Zika and associated environmental drivers for the 2015-2016 epidemic in Colombia
Source: Sci Data. 2018 Apr 24;5:180073. doi: 10.1038/sdata.2018.73 (PMC5914286; doi:10.1038/sdata.2018.73)
Supplement: Supplementary file 1 [file sdata201873-isa1.zip › i_Investigation.txt]

# Investigation File generated for Scientific Data with Investigation File Authoring Tool version 0.1.0 on 22/03/2018 - This metadata file is CC0
ONTOLOGY SOURCE REFERENCE
Term Source Name	NCBITAXON	ENVO	GAZ	ERO	XEO	GO	OBI	IAO
Term Source File	http://data.bioontology.org/ontologies/NCBITAXON	http://data.bioontology.org/ontologies/ENVO	http://data.bioontology.org/ontologies/GAZ	http://data.bioontology.org/ontologies/ERO	http://data.bioontology.org/ontologies/XEO	http://data.bioontology.org/ontologies/GO	http://data.bioontology.org/ontologies/OBI	http://data.bioontology.org/ontologies/IAO
Term Source Version	2016AB	$Revision: 1.512 $	2013-08-02	2013-08-02	1.6	releases/2014-08-30	2014-08-18	2015-02-23
Term Source Description	National Center for Biotechnology Information (NCBI) Organismal Classification	Environment Ontology	Gazetteer	Eagle-I Research Resource Ontology	XEML Environment Ontology	Gene Ontology	Ontology for Biomedical Investigations	Information Artifact Ontology
INVESTIGATION
Investigation Identifier
Investigation Title
Investigation Description
Investigation Submission Date
Investigation Public Release Date
INVESTIGATION PUBLICATIONS
Investigation PubMed ID
Investigation Publication DOI
Investigation Publication Author List
Investigation Publication Title
Investigation Publication Status
Investigation Publication Status Term Accession Number
Investigation Publication Status Term Source REF
INVESTIGATION CONTACTS
Investigation Person Last Name
Investigation Person Mid Initials
Investigation Person First Name
Investigation Person Address
Investigation Person Phone
Investigation Person Fax
Investigation Person Email
Investigation Person Affiliation
Investigation Person Roles
Investigation Person Roles Term Accession Number
Investigation Person Roles Term Source REF
STUDY
Study Identifier	10.1038/sdata.2018.73
Study Title	Spatiotemporal incidence of Zika and associated environmental drivers for the 2015-2016 epidemic in Colombia
Study Submission Date	03/08/2017
Study Public Release Date	24/04/2018
Study Description	http://www.nature.com/articles/sdata201873#abstract
Study File Name	s_study_Siraj.txt
Comment[Subject Keywords]	//;///;//;//
Comment[Manuscript Licence]	CC BY-4.0
Comment[Experimental Metadata Licence]	CC0
Comment[Supplementary Information File Name]	
Comment[Supplementary Information File Type]	x-zip-compressed
Comment[Supplementary Information File URL]	http://www.nature.com/articles/sdata201873#supplementary-information
Comment[Data Repository]	Dryad Digital Repository
Comment[Data Record Accession]	doi:10.5061/dryad.83nj1
Comment[Data Record URI]	https://doi.org/10.5061/dryad.83nj1
STUDY DESIGN DESCRIPTORS
Study Design Type	data integration objective	database creation objective
Study Design Type Term Accession Number	ERO:0100092	http://www.ebi.ac.uk/efo/swo/SWO_0000509
Study Design Type Term Source REF	ERO	ERO
STUDY PUBLICATIONS
Study PubMed ID	""	""	""
Study Publication DOI	doi:10.1038/nmicrobiol.2016.126	doi:10.1136/bmjgh-2017-000309	doi:10.1073/pnas.1620161114
Study Publication Author List	""	""	""
Study Publication Title	""	""	""
Study Publication Status	published	published	published
Study Publication Status Term Accession Number			
Study Publication Status Term Source REF			
STUDY FACTORS
Study Factor Name	data type
Study Factor Type	DataTypes
Study Factor Type Term Accession Number	XEO:00236
Study Factor Type Term Source REF	XEO
STUDY ASSAYS
Study Assay Measurement Type	transmission of virus
Study Assay Measurement Type Term Accession Number	GO:0019089
Study Assay Measurement Type Term Source REF	GO
Study Assay Technology Type	database extract, transform, and load process
Study Assay Technology Type Term Accession Number	IAO:0000650
Study Assay Technology Type Term Source REF	OBI
Study Assay Technology Platform	""
Study Assay File Name	a_assay_Siraj.txt
STUDY PROTOCOLS
Study Protocol Name	Data sources	Data integration
Study Protocol Type	selection	data item extraction from journal article
Study Protocol Type Term Accession Number	OBI:0001928	IAO:0000443
Study Protocol Type Term Source REF	OBI	IAO
Study Protocol Description		
Study Protocol URI	""	""
Study Protocol Version		
Study Protocol Parameters Name	""	""
Study Protocol Parameters Name Term Accession Number	""	""
Study Protocol Parameters Name Term Source REF	""	""
Study Protocol Components Name	""	""
Study Protocol Components Type	""	""
Study Protocol Components Type Term Accession Number	""	""
Study Protocol Components Type Term Source REF	""	""
STUDY CONTACTS
Study Person Last Name	Siraj	Rodriguez-Barraquer	Barker	Tejedor-Garavito	Harding	Lorton	Lukacevic	Oates	Espana	Kraemer	Manore	Johansson	Tatem	Reiner	Perkins
Study Person First Name	Amir S.	Isabel	Christopher M.	Natalia	Dennis	Christopher	Dejan	Gene	Guido	Moritz U.G.	Carrie	Michael A.	Andrew J.	Robert C.	T. Alex
Study Person Mid Initials															
Study Person Email	asiraj@nd.edu	""	""	""	""	""	""	""	""	""	""	""	""	""	taperkins@nd.edu
Study Person Phone															
Study Person Fax															
Study Person Address															
Study Person Affiliation	Department of Biological Sciences and Eck Institute for Global Health, University of Notre Dame,  345 Galvin Hall, Notre Dame, IN 46556, USA	Department of Epidemiology, Johns Hopkins Bloomberg School of Public Health, 615 N. Wolfe Street, Baltimore, MD 21205, USA	Department of Pathology, Microbiology and Immunology, University of California, 5329 Vet Med 3A, Davis, CA 95616, USA	WorldPop, Department of Geography and Environment, University of Southampton, University Road, Southampton, SO17 1BJ, UK	Institute for Disease Modeling, Bellevue, 3150 139th Ave SE, WA 98005, USA	Institute for Disease Modeling, Bellevue, 3150 139th Ave SE, WA 98005, USA	Institute for Disease Modeling, Bellevue, 3150 139th Ave SE, WA 98005, USA	Institute for Disease Modeling, Bellevue, 3150 139th Ave SE, WA 98005, USA	Department of Biological Sciences and Eck Institute for Global Health, University of Notre Dame,  345 Galvin Hall, Notre Dame, IN 46556, USA	Spatial Ecology and Epidemiology Group, Department of Zoology, University of Oxford, South Parks Road, Oxford OX1 3PS, UK	Theoretical Biology and Biophysics Group, Los Alamos National Laboratory, Los Alamos, NM 87545, USA	Centers for Disease Control and Prevention, 1324 Calle Canada, San Juan, PR 00920-3860, USA	WorldPop, Department of Geography and Environment, University of Southampton, University Road, Southampton, SO17 1BJ, UK	Department of Global Health and Institute for Health Metrics and Evaluation, University of Washington,  2301 Fifth Ave., Suite 600, Seattle, WA 98121, USA	Department of Biological Sciences and Eck Institute for Global Health, University of Notre Dame,  345 Galvin Hall, Notre Dame, IN 46556, USA
Study Person Roles															
Study Person Roles Term Accession Number															
Study Person Roles Term Source REF															
Comment[Study Person ORCID]	0000-0002-9275-0380											0000-0002-5090-7722			
Comment[Funder]															
Comment[FundRef ID]															
Comment[Funder Term Source REF]															
Comment[Grant Identifier]															
