# Supplementary material for: Spatiotemporal incidence of Zika and associated environmental drivers for the 2015-2016 epidemic in Colombia
Source: Sci Data. 2018 Apr 24;5:180073. doi: 10.1038/sdata.2018.73 (PMC5914286; doi:10.1038/sdata.2018.73)
Supplement: Supplementary file 1 [file sdata201873-isa1.zip › s_study_Siraj.txt]

Source Name	Comment[data source URL or DOI]	Material Type	Term Source REF	Term Accession Number	Characteristics[organism]	Term Source REF	Term Accession Number	Characteristics[environment type]	Term Source REF	Term Accession Number	Characteristics[geographical location]	Term Source REF	Term Accession Number	Protocol REF	Comment[data acquistion year]	Sample Name	Factor Value[data type]
INS	http://www.ins.gov.co/noticias/paginas/zika.aspx#.WTsIOjOZOb-	data set	IAO	IAO:0000100	Zika virus	NCBITAXON	NCBITaxon:64320				Colombia	GAZ	GAZ:00002929	Data sources	2015/2016	Confirmed and Suspected Cumulative ZIKV Cases	Weekly suspected and confirmed cumulative ZIKV cases by municipality from two INS sources
WorldPop	http://www.worldpop.org.uk/data/data_sources/	data set	IAO	IAO:0000100	Homo sapiens	NCBITAXON	NCBITaxon:9606				Colombia	GAZ	GAZ:00002929	Data sources	2015	WorldPop Population	Population count, continuous raster
WorldPop	http://www.worldpop.org.uk/data/data_sources/	data set	IAO	IAO:0000100	Homo sapiens	NCBITAXON	NCBITaxon:9606				Colombia	GAZ	GAZ:00002929	Data sources	2015	WorldPop Births	Count of births, continuous raster
CIESIN	http://sedac.ciesin.columbia.edu/data/set/gpw-v3-population-count/data-download	data set	IAO	IAO:0000100	Homo sapiens	NCBITAXON	NCBITaxon:9606							Data sources	2005	Gridded Population of the World_GPW	Global Population Estimates
Kraemer et al	http://doi.org/10.7554/eLife.08347	publication	IAO	IAO:0000311	Aedes aegypti	NCBITAXON	NCBITaxon:7159							Data sources	1960/2014	Occurrence Probability of Aedes aegypti	Global occurrence probabilities of Aedes aegypti, continuous raster
IGAC, Colombia	http://sigotn.igac.gov.co/sigotn/frames_pagina.aspx	data set	IAO	IAO:0000100				anthropogenic environment	ENVO	ENVO:01000313	Colombia	GAZ	GAZ:00002929	Data sources	2015	Administrative Boundaries of Colombia	Municipal administrative boundaries, vector
Nelson A	http://forobs.jrc.ec.europa.eu/products/gam/	data set	IAO	IAO:0000100				anthropogenic environment	ENVO	ENVO:01000313				Data sources	2000	Travel Time to Major Cities	Travel time, continuous raster
Schneider et al	https://doi.org/10.1088/1748-9326/4/4/044003; https://doi.org/10.1016/j.rse.2010.03.003	publication	IAO	IAO:0000311				anthropogenic environment	ENVO	ENVO:01000313				Data sources	2002	MODIS 500m Global Urban Extent	Urban extent
USGS	https://lta.cr.usgs.gov/GTOPO30	data set	IAO	IAO:0000100				elevation	ENVO	ENVO:00000176				Data sources	< 1996	GTOPO30 Gridded Elevation	Elevation, continuous raster
NOAA	https://doi.org/10.1175/1520-0450(1996)035<0601:IMFAOS>2.0.CO;2	publication	IAO	IAO:0000311				humid air	ENVO	ENVO:01000828	Colombia	GAZ	GAZ:00002929	Data sources	2014/2016	Daily Station Relative Humidity	Daily relative humidity reading from 30 stations, continuous vector
NOAA	https://doi.org/10.1175/1520-0450(1996)035<0601:IMFAOS>2.0.CO;2	publication	IAO	IAO:0000311				hydrological precipitation process	ENVO	ENVO:01000703				Data sources	2015/2016	NOAAs Satellite Applications and Research Rainfall Estimates	Daily precipitation estimates from satellites, continuous raster
NOAA	https://doi.org/10.1175/1520-0450(1996)035<0601:IMFAOS>2.0.CO;2	publication	IAO	IAO:0000311				temperature of air	ENVO	ENVO:09200001	Colombia	GAZ	GAZ:00002929	Data sources	2014/2016	Daily Station Mean Temperature	Daily mean temperature reading from 30 stations, continuous vector
NOAA	https://doi.org/10.1175/1520-0450(1996)035<0601:IMFAOS>2.0.CO;2	publication	IAO	IAO:0000311				temperature of air	ENVO	ENVO:09200001	Colombia	GAZ	GAZ:00002929	Data sources	2014/2016	Daily Station Minimum temperature	Daily minimum temperature reading from 30 stations, continuous vector
NOAA	https://doi.org/10.1175/1520-0450(1996)035<0601:IMFAOS>2.0.CO;2	publication	IAO	IAO:0000311				temperature of air	ENVO	ENVO:09200001	Colombia	GAZ	GAZ:00002929	Data sources	2014/2016	Daily Station Maximum Temperature	Daily maximum temperature reading from 30 stations, continuous vector
NOAA	https://doi.org/10.1175/1520-0450(1996)035<0601:IMFAOS>2.0.CO;2	publication	IAO	IAO:0000311				temperature of air	ENVO	ENVO:09200001	Colombia	GAZ	GAZ:00002929	Data sources	2014/2016	Daily Mean Dew Point Temperature	Daily mean dew point temperature reading from 30 stations, continuous vector
Fan and van den Dool	http://doi.org/10.1029/2003JD004345	publication	IAO	IAO:0000311				temperature of air	ENVO	ENVO:09200001				Data sources	2014/2016	CPC Surface Air temperature	Monthly surface air temperature, continuous raster
Hijmans RJ et al	http://doi.org/10.1002/joc.1276	publication	IAO	IAO:0000311				temperature of air	ENVO	ENVO:09200001				Data sources	1960/1990	Worldclim Average Temperature	Average monthly temperature, continuous raster
Hijmans RJ et al	http://doi.org/10.1002/joc.1276	publication	IAO	IAO:0000311				temperature of air	ENVO	ENVO:09200001				Data sources	1960/1990	Worldclim Minimum Temperature	Average monthly minimum temperature, continuous raster
Hijmans RJ et al	http://doi.org/10.1002/joc.1276	publication	IAO	IAO:0000311				temperature of air	ENVO	ENVO:09200001				Data sources	1960/1990	Worldclim Maximum Temperature	Average monthly maximum temperature, continuous raster
Didan K	https://doi.org/10.5067/modis/mod13a2.006	data set	IAO	IAO:0000100				vegetation layer	ENVO	ENVO:01000355				Data sources	2014/2016	MODIS - MOD13A2 NDVI	16-day NDVI from Terra MODIS, continuous raster
Didan K	https://doi.org/10.5067/modis/myd13a2.006	data set	IAO	IAO:0000100				vegetation layer	ENVO	ENVO:01000355				Data sources	2014/2016	MODIS - MYD13A2 NDVI	16-day NDVI from Aqua MODIS, continuous raster
Nordhaus	http://doi.org/10.1073/pnas.0509842103	publication	IAO	IAO:0000311										Data sources	2005	Gecon - Gross Cell Product	Global gridded gross cell product, continuous raster
