# Supplementary material for: Spatiotemporal incidence of Zika and associated environmental drivers for the 2015-2016 epidemic in Colombia
Source: Sci Data. 2018 Apr 24;5:180073. doi: 10.1038/sdata.2018.73 (PMC5914286; doi:10.1038/sdata.2018.73)
Supplement: Supplementary file 1 [file sdata201873-isa1.zip › a_assay_Siraj.txt]

Sample Name	Protocol REF	Assay Name	Raw Data File	Comment[Data Repository]	Comment[Data Record Accession]	Comment[Data Record URI]	Factor Value[data type]
GTOPO30 Gridded Elevation	Data integration	GTOPO30 Gridded Elevation	doi:10.5061/dryad.83nj1	Dryad Digital Repository	doi:10.5061/dryad.83nj1	https://doi.org/10.5061/dryad.83nj1	Elevation, continuous raster
CPC Surface Air temperature	Data integration	CPC Surface Air temperature	doi:10.5061/dryad.83nj1	Dryad Digital Repository	doi:10.5061/dryad.83nj1	https://doi.org/10.5061/dryad.83nj1	Monthly surface air temperature, continuous raster
Worldclim Average Temperature	Data integration	Worldclim Average Temperature	doi:10.5061/dryad.83nj1	Dryad Digital Repository	doi:10.5061/dryad.83nj1	https://doi.org/10.5061/dryad.83nj1	Average monthly temperature, continuous raster
Worldclim Minimum Temperature	Data integration	Worldclim Minimum Temperature	doi:10.5061/dryad.83nj1	Dryad Digital Repository	doi:10.5061/dryad.83nj1	https://doi.org/10.5061/dryad.83nj1	Average monthly minimum temperature, continuous raster
Worldclim Maximum Temperature	Data integration	Worldclim Maximum Temperature	doi:10.5061/dryad.83nj1	Dryad Digital Repository	doi:10.5061/dryad.83nj1	https://doi.org/10.5061/dryad.83nj1	Average monthly maximum temperature, continuous raster
Daily Station Mean Temperature	Data integration	Daily Station Mean Temperature	doi:10.5061/dryad.83nj1	Dryad Digital Repository	doi:10.5061/dryad.83nj1	https://doi.org/10.5061/dryad.83nj1	Daily mean temperature reading from 30 stations, continuous vector
Daily Station Minimum temperature	Data integration	Daily Station Minimum temperature	doi:10.5061/dryad.83nj1	Dryad Digital Repository	doi:10.5061/dryad.83nj1	https://doi.org/10.5061/dryad.83nj1	Daily minimum temperature reading from 30 stations, continuous vector
Daily Station Maximum Temperature	Data integration	Daily Station Maximum Temperature	doi:10.5061/dryad.83nj1	Dryad Digital Repository	doi:10.5061/dryad.83nj1	https://doi.org/10.5061/dryad.83nj1	Daily maximum temperature reading from 30 stations, continuous vector
Daily Station Relative Humidity	Data integration	Daily Station Relative Humidity	doi:10.5061/dryad.83nj1	Dryad Digital Repository	doi:10.5061/dryad.83nj1	https://doi.org/10.5061/dryad.83nj1	Daily relative humidity reading from 30 stations, continuous vector
Daily Mean Dew Point Temperature	Data integration	Daily Mean Dew Point Temperature	doi:10.5061/dryad.83nj1	Dryad Digital Repository	doi:10.5061/dryad.83nj1	https://doi.org/10.5061/dryad.83nj1	Daily mean dew point temperature reading from 30 stations, continuous vector
Gridded Population of the World_GPW	Data integration	Gridded Population of the World_GPW	doi:10.5061/dryad.83nj1	Dryad Digital Repository	doi:10.5061/dryad.83nj1	https://doi.org/10.5061/dryad.83nj1	Global Population Estimates
Confirmed and Suspected Cumulative ZIKV Cases	Data integration	Confirmed and Suspected Cumulative ZIKV Cases	doi:10.5061/dryad.83nj1	Dryad Digital Repository	doi:10.5061/dryad.83nj1	https://doi.org/10.5061/dryad.83nj1	Weekly suspected and confirmed cumulative ZIKV cases by municipality from two INS sources
Occurrence Probability of Aedes aegypti	Data integration	Occurrence Probability of Aedes aegypti	doi:10.5061/dryad.83nj1	Dryad Digital Repository	doi:10.5061/dryad.83nj1	https://doi.org/10.5061/dryad.83nj1	Global occurrence probabilities of Aedes aegypti, continuous raster
Gecon - Gross Cell Product	Data integration	Gecon - Gross Cell Product	doi:10.5061/dryad.83nj1	Dryad Digital Repository	doi:10.5061/dryad.83nj1	https://doi.org/10.5061/dryad.83nj1	Global gridded gross cell product, continuous raster
WorldPop Population	Data integration	WorldPop Population	doi:10.5061/dryad.83nj1	Dryad Digital Repository	doi:10.5061/dryad.83nj1	https://doi.org/10.5061/dryad.83nj1	Population count, continuous raster
WorldPop Births	Data integration	WorldPop Births	doi:10.5061/dryad.83nj1	Dryad Digital Repository	doi:10.5061/dryad.83nj1	https://doi.org/10.5061/dryad.83nj1	Count of births, continuous raster
MODIS - MOD13A2 NDVI	Data integration	MODIS - MOD13A2 NDVI	doi:10.5061/dryad.83nj1	Dryad Digital Repository	doi:10.5061/dryad.83nj1	https://doi.org/10.5061/dryad.83nj1	16-day NDVI from Terra MODIS, continuous raster
MODIS - MYD13A2 NDVI	Data integration	MODIS - MYD13A2 NDVI	doi:10.5061/dryad.83nj1	Dryad Digital Repository	doi:10.5061/dryad.83nj1	https://doi.org/10.5061/dryad.83nj1	16-day NDVI from Aqua MODIS, continuous raster
NOAAs Satellite Applications and Research Rainfall Estimates	Data integration	NOAAs Satellite Applications and Research Rainfall Estimates	doi:10.5061/dryad.83nj1	Dryad Digital Repository	doi:10.5061/dryad.83nj1	https://doi.org/10.5061/dryad.83nj1	Daily precipitation estimates from satellites, continuous raster
Travel Time to Major Cities	Data integration	Travel Time to Major Cities	doi:10.5061/dryad.83nj1	Dryad Digital Repository	doi:10.5061/dryad.83nj1	https://doi.org/10.5061/dryad.83nj1	Travel time, continuous raster
MODIS 500m Global Urban Extent	Data integration	MODIS 500m Global Urban Extent	doi:10.5061/dryad.83nj1	Dryad Digital Repository	doi:10.5061/dryad.83nj1	https://doi.org/10.5061/dryad.83nj1	Urban extent
Administrative Boundaries of Colombia	Data integration	Administrative Boundaries of Colombia	doi:10.5061/dryad.83nj1	Dryad Digital Repository	doi:10.5061/dryad.83nj1	https://doi.org/10.5061/dryad.83nj1	Municipal administrative boundaries, vector
